# Supplementary material for: Monitoring concentration and lipid signature of plasma extracellular vesicles from HR+ metastatic breast cancer patients under CDK4/6 inhibitors treatment
Source: J Extracell Biol. 2024 Dec 17;3(12):e70013. doi: 10.1002/jex2.70013 (PMC11650302; doi:10.1002/jex2.70013)
Supplement: Supplementary file 3 — Supporting Information [file JEX2-3-e70013-s005.xlsx]

## Sheet: Feuil1
Lipid categories	Lipid classes	Polarity	Adduct	RT (min)	m/z
Glycerophospholipids
PC 36:2	Phosphatidylcholines	+	+H	14.2068	786.6007
PE O-42:2	Phosphatidylethanolamines	+	+H	16.4266	814.672
PG 42:2	Phosphatidylglycerols	+	+H	16.0799	859.6408
PG 44:1		+	+H	16.6257	889.681
PG 44:2		+	+H	16.4352	887.6698
Sphingolipids
Cer 32:1;O2	Ceramides	+	+H; -H2O	15.1544	492.4412
Cer 36:1;O2		+	+H; -H2O	15.6361	548.5038
Cer 38:1;O2		+	+H; -H2O	14.6944	576.5321
Cer 38:2,O2		+	+H; -H2O	14.4358	574.5163
Cer 42:1;O2		+	+H; -H2O	16.4261	632.6307
HexCer 38:1;O2	Hexosylceramides	+	+H; -H2O	14.9608	738.6212
HexCer 38:2;O2		+	+H; -H2O	14.7542	736.6056
HexCer 40:2;O2		+	+H; -H2O	14.4474	764.6379
HexCer 42:2;O2		+	+H; -H2O	15.691	792.6706
SM 34:0;O2	Sphingomyelins	+	+H	17.3011	705.5807
SM 36:1;O2		+	+H	16.8734	731.6099
SM 38:1;O2		+	+H	17.2225	759.644
SM 38:2;O2		+	+H	16.9604	757.6298
SM 38:3;O2		+	+H	16.6413	755.6125
SM 42:1;O2		+	+H	15.8131	815.7
Sterols
CE 14:0	Cholesteryl Ester	+	+Na	15.7853	619.527
CE 14:1		+	+Na	15.3778	617.5105
CE 16:1		+	+NH4	15.7169	640.621
CE 16:2		+	+Na	15.3803	643.5227
CE 18:0		+	+Na	16.878	675.628
CE 20:2		+	+Na	16.3949	699.5931
CE 20:3		+	+NH4	15.9101	692.6537
CE 22:6		+	+Na	15.1039	719.5314
Glycerolipids
DG 34:1	Diacylglycerols	+	+NH4	15.3349	612.5537
DG 36:2		+	+NH4	15.3681	638.5696
DG 38:0		+	+NH4	15.738	670.6315
DG 40:1		+	+NH4	14.9541	696.6479
DG 42:0		+	+NH4	16.6003	726.693
TG 32:0	Triacylglycerols	+	+NH4	14.9749	600.5218
TG 34:0		+	+NH4	15.5002	628.5501
TG 36:0		+	+NH4	16.0161	656.5801
TG 36:1		+	+NH4	15.6059	654.5674
TG 38:0		+	+NH4	16.4357	684.6112
TG 38:1		+	+NH4	16.0648	682.599
TG 40:0		+	+NH4	16.7318	712.6432
TG 42:0		+	+NH4	17.0892	740.6742
TG 42:1		+	+NH4	16.7807	738.6605
TG 42:2		+	+NH4	16.4746	736.6411
TG 44:0		+	+NH4	17.4189	768.7065
TG 44:1		+	+NH4	17.124	766.69
TG 44:2		+	+NH4	16.547	762.6592
TG 46:0		+	+NH4	17.7175	796.738
TG 46:1		+	+NH4	17.4599	794.7225
TG 46:2		+	+NH4	17.1859	792.7059
TG 46:3		+	+NH4	16.8941	790.6902
TG 46:4		+	+NH4	17.555	788.6783
TG 46:5		+	+NH4	17.2786	786.6633
TG 46:6		+	+NH4	17.0089	784.6488
TG 48:0		+	+NH4	17.9978	824.7693
TG 48:1		+	+NH4	17.7579	822.7531
TG 48:2		+	+NH4	19.6643	820.7345
TG 48:2		+	+NH4	17.4999	820.7376
TG 48:3		+	+NH4	17.2387	818.7211
TG 48:4		+	+NH4	17.8489	816.7083
TG 48:5		+	+NH4	17.6011	814.6954
TG 48:6		+	+NH4	17.3314	812.6798
TG 48:7		+	+NH4	17.0558	810.6663
TG 50:0		+	+NH4	18.2478	852.8001
TG 50:1		+	+NH4	18.0079	850.7846
TG 50:2		+	+NH4	17.7698	848.7693
TG 50:3		+	+NH4	17.5231	846.7534
TG 50:4		+	+NH4	18.1047	844.7298
TG 50:7		+	+NH4	17.3697	838.6935
TG 52:0		+	+NH4	18.4866	880.8309
TG 52:1		+	+NH4	18.26	878.8158
TG 52:2		+	+NH4	18.0246	876.8004
TG 52:3		+	+NH4	17.7711	874.7845
TG 52:4		+	+NH4	17.531	872.769
TG 52:5		+	+NH4	17.233	870.7497
TG 52:7		+	+NH4	17.6304	866.7295
TG 54:0		+	+NH4	18.7141	908.862
TG 54:1		+	+NH4	18.5014	906.8467
TG 54:2		+	+NH4	18.252	904.8312
TG 54:3		+	+NH4	17.9885	902.8159
TG 54:4		+	+NH4	17.7467	900.8001
TG 54:5		+	+NH4	17.4993	898.7832
TG 54:6		+	+NH4	17.239	896.7685
TG 56:0		+	+NH4	18.9207	936.8933
TG 56:1		+	+NH4	18.7241	934.8778
TG 56:1		+	+NH4	19.1039	934.8802
TG 56:2		+	+NH4	18.5317	932.8625
TG 56:3		+	+NH4	18.2611	930.8469
TG 56:4		+	+NH4	18.0714	928.83
TG 58:0		+	+NH4	19.1153	964.9253
TG 58:1		+	+NH4	18.9262	962.9092
TG 58:2		+	+NH4	18.7327	960.8936
TG 58:3		+	+NH4	18.5118	958.8785
TG 58:4		+	+NH4	18.2938	956.8623
TG 58:5		+	+NH4	18.0555	954.8426
TG 60:0		+	+NH4	19.3099	992.9572
TG 60:1		+	+NH4	19.1061	990.9413
TG 60:2		+	+NH4	18.9274	988.9254
TG 60:3		+	+NH4	18.7238	986.9095
TG 60:5		+	+NH4	18.2654	982.8698
TG 62:0		+	+NH4	19.4947	1020.988
TG 62:1		+	+NH4	19.2985	1018.9716
TG 62:2		+	+NH4	19.0997	1016.9573
TG 62:3		+	+NH4	18.9297	1014.9408
TG 62:4		+	+NH4	18.7003	1012.9287
TG 64:0		+	+NH4	19.6817	1049.0189
TG 64:1		+	+NH4	19.4639	1047.0032
TG 64:2		+	+NH4	19.2759	1044.9884
TG 64:3		+	+NH4	19.0807	1042.9723
TG 64:5		+	+NH4	18.7031	1038.9405
TG 66:1		+	+NH4	19.6602	1075.0369
TG 66:2		+	+NH4	19.446	1073.0199
TG 66:3		+	+NH4	19.2599	1071.0025
TG 66:4		+	+NH4	19.0892	1068.9884
TG 66:5		+	+NH4	18.8915	1066.9714
TG 68:4		+	+NH4	19.2485	1097.0196
TG 68:5		+	+NH4	19.0808	1095.0027
