# Supplementary material for: Monitoring concentration and lipid signature of plasma extracellular vesicles from HR+ metastatic breast cancer patients under CDK4/6 inhibitors treatment
Source: J Extracell Biol. 2024 Dec 17;3(12):e70013. doi: 10.1002/jex2.70013 (PMC11650302; doi:10.1002/jex2.70013)
Supplement: Supplementary file 4 — Supporting Information [file JEX2-3-e70013-s004.xlsx]

## Sheet: Sphingo EVs scree
Concentration nmol/L
ID	Cer 18:1;O2/16:0	Cer 18:1;O2/18:0	Cer 18:1;O2/20:0	Cer 18:1;O2/22:0	Cer 18:1;O2/24:0	Cer 18:1;O2/20:1	Cer 18:1;O2/22:1	Cer 18:1;O2/24:1	DihydroCer 18:0;O2/24:0	DihydroCer 18:0;O2/24:1	HexCer 18:1;O2/16:0	HexCer 18:1;O2/24:0	HexCer 18:1;O2/24:1	Hex2Cer 18:1;O2/16:0	Hex2Cer 18:1;O2/24:0	Hex2Cer 18:1;O2/24:1	SM 32:1;O2	SM 34:1;O2	SM 36:1;O2	SM 38:1;O2	SM 40:1;O2	SM 42:1;O2	SM 34:2;O2	SM 36:2;O2	SM 38:2;O2	SM 40:2;O2	SM 42:2;O2
#087	3.28	2.48	0.77	5.64	14.81	0.143136	0.171972	8.85191	0.27371	0.637362	5.51061	2.87941	9.71532	28.68	0.535695	2.78827	100.053	1173.58	315.693	292.454	503.423	199.096	162.911	117.475	72.666	471.326	1409.01
#137	3.32	2.39	0.71	4.74	15.33	0.0501484	0.0941591	6.18117	0.522516	0.644653	4.20339	3.58958	8.53372	26.5574	0.852385	3.58443	113.273	1573.22	429.435	365.901	629.738	258.013	156.904	170.975	102.625	598.143	1205.8
#139	3.72	2.21	0.79	4.98	11.37	0.123706	0.114184	5.51214	0.130948	0.325545	5.78033	2.22387	4.8138	28.8663	1.17651	2.43003	89.1278	1329.35	349.873	272.417	461.245	139.571	126.866	152.892	79.9865	425.245	731.421
#091	6.05	3.82	2.15	13.25	34.81	0.108	0.129	17.502	0.8865	0.9645	1.932	1.626	7.34	11.309	0.767	2.334	214.688	554.05	437.084	351.325	636.264	351.672	174.442	68.952	43.2405	524.86	917.95
#044	10.81	5.51	2.93	39.58	103.91	0.141	0.411	46.413	1.6845	3.6285	6.879	6.7269	34.568	21.106	1.245	4.785	1273.82	1805.3	1683.31	2397.05	4775.35	2554.93	1124.5	284.947	219.703	3327.68	5890.34
#043	9.8	5.52	3.35	24.56	44.76	0.069	0.375	29.679	1.233	2.2365	5.016	4.4778	27.068	20.645	1.041	5.258	391.531	1230.5	568.018	733.061	1845.77	927.834	342.312	99.9015	65.619	1234.37	2998.19
#105	2.21	4.63	1.94	15.87	37.76	0.311438	0.31503	26.7609	1.75363	2.38034	4.32408	4.47116	10.4275	21.8908	1.29004	5.00009	192.378	1276.65	481.572	522.82	837.464	301.589	332.05	224.576	110.72	897.223	1917.88
#190	3.49	3.25	1.34	11.13	27.8	0.37417	0.191997	13.8443	0.873218	1.67676	5.70005	5.80995	12.3659	25.4101	1.41801	4.92463	212.2	1694.85	490.817	475.74	881.578	366.027	352.054	231.072	121.51	832.963	1670.03
#193	5.05	4.06	0.82	7.38	20.34	0.159716	0.0534286	9.18757	0.725036	0.403599	8.24723	4.58468	15.6971	85.764	1.31934	6.59789	89.468	2127.58	476.933	290.95	521.551	193.071	147.161	182.445	104.761	521.42	1280.57
#017	6.62	8.22	2.62	26.65	59.75	0.123	0.273	36.834	1.1685	2.691	3.678	1.9887	15.324	12.902	0.852	2.547	186.363	957.37	939.336	504.5	1225.24	516.552	332.524	163.511	82.2945	844.34	2301.36
#027	8.31	4.24	2.48	24.59	64.5	0.078	0.156	27.936	1.455	2.5305	4.977	4.6347	25.96	20.948	1.57	3.422	395.603	1358.88	1089.53	1131.42	2433.21	1141.82	400.824	175.79	134.226	1684.41	3140.79
#041	3.54	2.53	1.49	18.05	53.63	0.081	0.15	18.33	0.9975	1.1235	1.6155	2.5773	9.588	10.765	1.088	2.334	307.248	874.353	484.588	658.167	1752.73	871.005	362.738	98.97	62.835	1062.77	2033.65
#159	3.16	2.38	0.52	3.77	11.6	0.14073	0.0479769	3.67851	0.616114	0.353265	4.72066	3.39682	8.35686	45.6038	1.03706	3.94651	83.7661	1300.49	281.195	228.288	445.391	164.509	107.59	98.3502	61.2144	355.19	735.492
#160	7.18	6.13	2.71	23.12	50.93	0.268303	0.646319	32.5002	1.69877	2.78533	11.8788	9.47076	26.09	75.0551	1.70195	10.6797	303.243	2590.73	713.26	688.708	1397.03	516.765	591.57	386.237	186.92	1411.58	2798.72
#206	8.99	6.65	2.8	21.88	52.86	0.299114	0.212304	32.5261	2.63582	3.09561	25.6307	6.918	22.2305	53.7155	2.38017	11.3659	307.012	2637.37	518.807	661.491	1127.87	469.109	450.525	239.038	152.787	1231.43	3093.78
#072	2.56	1.48	0.54	8.78	23.91	0.069	0.078	8.574	-	0.453	2.7135	1.533	9.404	23.905	2.672	3.167	108.79	596.758	456.918	567.756	1150.81	473.587	82.306	45.1125	40.461	548.849	1127.49
#056	3.79	2.68	0.63	12.46	29.79	0.096	0.084	9.12	0.8265	0.708	3.4335	2.4186	8.844	12.851	1.487	1.762	154.28	807.498	479.742	432.702	1098.05	506.715	226.106	105.066	64.08	804.538	1424.56
#029	11.01	2.99	1.39	13.68	34.18	0.072	0.066	10.68	0.4185	0.477	7.8345	2.9307	13.644	11.245	0.412	0.815	116.591	828.384	416.33	226.228	601.8	355.303	186.716	92.172	33.9495	312.683	625.28

## Sheet: Proportions EVs scree
Lipid averages by patient category
		Cer (1), n=5						Cer (2), n=3				SM (1), n=6							SM (2), n=5
		Cer 18:1;O2/16:0	Cer 18:1;O2/18:0	Cer 18:1;O2/20:0	Cer 18:1;O2/22:0	Cer 18:1;O2/24:0		Cer 18:1;O2/20:1	Cer 18:1;O2/22:1	Cer 18:1;O2/24:1		SM 32:1;O2	SM 34:1;O2	SM 36:1;O2	SM 38:1;O2	SM 40:1;O2	SM 42:1;O2		SM 34:2;O2	SM 36:2;O2	SM 38:2;O2	SM 40:2;O2	SM 42:2;O2
Sensitive	n=6	6.16098	3.6531	1.78278	15.4571	37.4992		0.105832	0.215886	19.0232		363.749	1277.67	630.569	735.367	1475.3	738.52		347.99	149.191	97.3068	1096.94	2192.12
Intermediate	n=6	4.86874	4.48819	1.78242	17.2758	43.9628		0.187887	0.189909	22.1488		230.543	1381.61	660.462	597.267	1275.29	565.01		321.225	179.394	102.724	973.854	2057.38
Resistant	n=6	6.1156	3.71838	1.42952	13.9501	33.8786		0.157524	0.1891	16.1798		178.947	1460.21	477.709	467.529	970.157	414.331		274.135	160.996	89.9019	777.379	1634.22
	SUM	17.1453	11.8597	4.99473	46.683	115.341		0.451243	0.594895	57.3518		773.239	4119.49	1768.74	1800.16	3720.75	1717.86		943.35	489.58	289.933	2848.17	5883.72
PROPORTIONS
Sensitive	n=6	35.9339	30.8027	35.6933	33.1107	32.5117		23.4533	36.2897	33.1693		47.0422	31.0152	35.6507	40.85	39.6505	42.9907		36.8887	30.4732	33.5618	38.5138	37.2573
Intermediate	n=6	28.3969	37.8441	35.6861	37.0067	38.1156		41.6377	31.9232	38.6192		29.8152	33.5385	37.3408	33.1785	34.2752	32.8903		34.0515	36.6424	35.4304	34.1923	34.9673
Resistant	n=6	35.6692	31.3532	28.6206	29.8826	29.3727		34.909	31.7871	28.2115		23.1425	35.4463	27.0084	25.9715	26.0742	24.119		29.0598	32.8845	31.0078	27.294	27.7753

## Sheet: Sphingo EVs Visit 1
Concentration nmol/L
ID	Cer 18:1;O2/16:0	Cer 18:1;O2/18:0	Cer 18:1;O2/20:0	Cer 18:1;O2/22:0	Cer 18:1;O2/24:0	Cer 18:1;O2/20:1	Cer 18:1;O2/22:1	Cer 18:1;O2/24:1	DihydroCer 18:0;O2/24:0	DihydroCer 18:0;O2/24:1	HexCer 18:1;O2/16:0	HexCer 18:1;O2/24:0	HexCer 18:1;O2/24:1	Hex2Cer 18:1;O2/16:0	Hex2Cer 18:1;O2/24:0	Hex2Cer 18:1;O2/24:1	SM 32:1;O2	SM 34:1;O2	SM 36:1;O2	SM 38:1;O2	SM 40:1;O2	SM 42:1;O2	SM 34:2;O2	SM 36:2;O2	SM 38:2;O2	SM 40:2;O2	SM 42:2;O2
#H1	2.4698	1.4925	0.4041	3.4526	9.2694	0.0805	0.112	2.9458	1.8665	0,0119	0.1819	0.2077	0.9506	8.8496	0.1409	3.3979	15.5055	216.469	79.4445	32.5645	53.5623	30.9796	16.4478	16.7801	9.7078	30.2476	77.3163
#H3	3.3751	1.8195	1.3204	7.9297	26.7018	0.0795	0.1266	11.5103	0.1165	0.73628	1.3867	2.8001	6.6446	23.8081	0.0301	2.5017	39.9512	661.696	208.635	103.713	118.145	56.9819	64.0762	70.0823	44.2998	113.81	210.596
#H5	3.1315	1.7441	0.5263	9.9927	27.0795	0.0905	0.113	9.0683	-	0.70119	2.6692	4.6534	3.2403	18.3827	0.02	3.6791	43.4979	611.674	228.902	114.563	199.886	90.4254	53.7827	56.8176	35.5732	112.522	210.161
#H2	2.86	1.46552	0.714893	7.83111	22.3663	0.0635714	0.103333	5.885	1.57323	0.815392	1.84423	2.29726	10.272	18.3433	1.54	2.146	93.9167	333.78	293.027	290.157	719.644	292.727	89.9771	54.312	43.1562	534.297	941.052
#H7	3.1434	1.97407	0.646453	8.95701	28.4723	0.0718571	0.08	8.1925	0.53595	0.513144	1.93451	2.76849	10.768	18.8367	1.33	4.016	60.3467	447.55	249.16	188.727	454.626	214.99	90.0459	55.8678	39.1266	347.217	777.001
#H6	3.71656	1.9237	1.13356	6.9875	16.9028	0.119286	0.21	12.0975	1.42481	0.466824	1.21868	2.96438	6.384	12.18	2.565	5.106	88.2867	480.51	230.293	313.113	760.983	242.033	102.324	49.8795	43.5362	613.143	951.956
#H8	2.52828	1.38034	0.503147	4.88606	14.643	0.0761429	0.1	4.715	0.46423	0.227824	0.802568	2.18904	3.994	14.6267	1.21	1.492	56.8133	414.943	194.74	201.853	537.386	287.963	64.025	54.6392	34.8995	585.57	744.445
#064	6.46553	2.76786	1.43853	15.3425	42.3734	0.257381	0.11	18.6375	0.715033	1.12684	2.60291	7.58904	10.158	27.8333	2.52207	4.36787	193.699	1282.39	560.853	432.653	908.457	439.75	228.715	122.42	78.535	874.58	1523.01
#067	8.3287	8.4921	3.6693	29.9197	79.4602	0.447	0.3833	43.6592	2.5345	3.2547	9.4347	7.6771	12.5516	33.4603	2.4679	8.8178	172.019	2144.8	897.508	589.878	863.809	307.732	267.043	275.002	126.185	586.931	1310.46
#087	5.605	3.64127	2.86287	20.3389	54.4062	0.909524	0.44	27.185	2.10718	2.79841	2.59405	5.79726	9.976	20.71	1.40053	7.71471	274.303	1633.06	408.81	654.247	1108.03	435.847	304.589	132.993	109.706	1350.09	2798.48
#103	6.3614	10.1706	4.9451	66.5679	83.1	0.099	0.8759	59.0867	6.2452	8.3054	12.5287	20.9431	18.1694	29.2298	7.3442	9.6785	675.962	3814.7	1378.22	1492.44	2633.43	1071.46	950.087	480.327	204.235	1386.71	2881.92
#125	3.7307	2.8246	1.3793	14.36	60.1265	0.1	0.106	18.1214	0.82514	0.93411	3.9972	5.035	6.343	46.1569	3.1721	14.3734	96.482	1375.1	316.264	347.644	620.308	258.969	115.992	83.5598	54.9517	342.947	796.361
#137	4.21553	2.72033	1.43769	16.7475	57.3499	0.375	0.41	22.7875	1.41788	1.47069	2.65355	4.66849	14.274	23.43	5.75233	3.49312	320.357	1878.92	422.99	791.347	784.343	855.05	329.744	146.845	116.627	1009.32	2883.61
#139	6.04427	4.45118	2.4788	20.8891	64.9946	0.258571	0.46	25.8825	2.21135	1.59328	2.83685	6.45616	9.464	21.47	2.6678	3.27473	338.585	1606.99	430.927	852.723	1781.25	690.497	351.562	170.854	119.004	1537.12	2274.5
#091	4.665	3.342	1.362	15.678	39.93	0.087	0.153	18.228	0.465	1.098	2.034	1.6521	7.744	7.276	0.59	1.142	302.902	712.418	473.254	499.853	1048.85	474.051	248.336	81.198	49.473	761.488	1359.88
#044	4.83	4.53	1.851	17.259	44.079	0.075	0.18	17.715	0.354	0.891	2.295	2.4933	11.268	10.53	1.71	2.473	309.256	885.48	691.646	796.364	1629.52	745.764	254.672	128.498	78.8385	1033.42	1701.66
#043	6.855	4.482	2.25	15.519	38.454	0.06	0.204	20.427	1.182	2.2785	2.8125	3.0825	12.988	7.386	0.615	1.799	313.005	770.874	403.186	548.232	1208.11	555.758	273.542	80.661	58.383	988.323	1953.01
#060	3.6494	4.4197	2.2344	12.7424	42.4337	0.1335	0.2094	26.2769	0.468	0.51962	5.014	7.6978	7.5455	22.2085	1.8851	3.5707	73.2673	1443.62	576.224	280.83	501.444	231.702	126.44	151.948	76.0088	306.41	966.17
#063	5.6958	10.1564	6.5282	60.3547	123.916	0.084	1.5051	72.7835	3.0131	4.8953	14.8553	17.2923	18.1215	44.954	4.7854	12.1238	235.263	2295.68	1149.77	683.761	1050.29	335.829	347.042	362.743	157.078	608.549	1331.08
#079	12.5624	5.96786	3.6408	27.5178	98.8567	0.209286	0.65	44.7025	3.06	1.37022	5.54	9.40274	18.224	29.2867	5.6	9.506	191.65	1635.85	686.337	885.1	2114.86	1152.92	345.897	244.674	129.96	1726.03	4544.11
#084	3.5128	5.2953	2.2495	18.6032	46.8793	0.156	0.141	40.6906	0.83792	0.82898	4.1413	4.4901	15.1981	28.4602	0.51751	6.2712	59.0845	1378.88	633.939	249.254	350.788	129.153	123.541	202.241	91.7137	264.13	848.459
#105	4.1692	5.64708	2.53809	27.9321	57.6667	0.383482	0.552758	34.6975	1.48585	3.67904	1.23728	5.09712	13.13	19.0667	0.622625	3.456	102.477	690.72	493.013	676.84	1491.47	603.37	147.297	260.01	72.9567	951.187	1346.84
#190	4.0032	3.03902	2.42252	25.3756	67.2636	0.0457143	0.590933	21.6475	2.13618	2.18641	1.6382	7.12027	14.182	24.96	3.30432	5.796	194.487	1032.37	375.14	847.657	1983.3	526.783	208.417	183.009	126.917	470.027	3183.26
#193	8.2934	4.42484	2.67167	30.1309	66.2862	0.258929	0.76	39.2575	2.0475	0.70848	3.418	12.0616	19.18	78	4.125	16.622	239.854	1581.98	555.03	1173.43	1926.13	882.86	630.217	157.691	137.73	1048.26	2889.65
#017	6.465	6.444	2.769	20.076	29.994	0.075	0.306	24.735	1.26	2.0775	2.121	1.2918	10.156	6.242	0.82	1.526	109.252	703.982	758.334	290.654	651.727	230.524	186.64	127.285	55.38	424.291	1237.43
#027	5.9625	1.926	2.19	26.382	60.57	0.084	0.345	24.447	1.1235	2.0955	3.6825	2.8797	13.036	10.151	0.815	1.628	514.038	1189.82	660.426	1049.14	2311.22	942.587	486.596	157.671	108.566	1619.48	2588.97
#041	3.9525	2.346	0.987	13.533	28.416	0.057	0.096	10.656	0.369	0.6465	0.915	1.3269	4.392	4.231	0.772	0.638	174.255	586.378	361.352	381.043	962.545	489.964	186.128	75.945	45.7845	645.701	1014.32
#048	6.4679	4.21901	3.45107	48.7624	126.588	0.732857	0.566667	33.3975	5.51	0.3693	2.632	8.38219	16.578	33.3133	5.365	8.536	321.476	1183.29	672.257	1589.09	2302.49	731.157	434.577	154.671	115.507	1196.96	4216
#159	6.89	3.81609	2.30747	22.5472	79.5144	0.185	0.666667	43.2075	2.6825	0.59606	4.192	8.21096	14.94	41.66	6.695	9.19	194.562	1097.71	736.75	909.783	2744.08	778.973	411.987	122.879	200.033	1677.35	3190.19
#160	6.3085	9.5097	6.4756	61.7647	187.984	0.2625	1.147	74.3331	12.0318	3.8207	19.7933	18.4901	20.1154	66.2221	6.1788	23.9746	361.108	3250.93	1564.25	1304.28	2112.52	837.695	899.758	417.894	199.591	1221.33	2713.94
#206	12.9105	6.22987	5.13313	43.107	100.893	0.394286	1.33	63.145	5.2075	5.0763	6.56	8.68082	30.778	57.3833	9.845	18.39	284.245	1705.09	520.95	1232.67	2087.8	815.52	378.02	156.469	124.247	1141.03	4844.3
#072	8.355	2.46	1.653	31.011	76.803	0.072	0.264	21.573	1.335	0.858	2.9085	2.9259	10.284	21.767	3.95	3.121	342.159	965.114	549.216	1134.1	2632.66	1244.68	289.9	85.5915	71.9955	1294.19	2255.52
#056	6.2475	3.198	2.265	25.533	47.856	0.057	0.147	20.121	1.293	1.422	3.3105	2.5023	9.464	7.46	0.998	1.468	357.457	933.612	512.158	664.731	1373.67	522.012	540.082	123.447	94.419	1316.55	2057.37
#029	3.2025	2.994	1.365	18.456	41.739	0.096	0.057	13.539	0.9045	0.8925	1.818	2.454	6.972	7.819	1.634	1.575	115.168	676.243	459.222	377.04	923.053	430.45	142.324	81.12	56.0925	529.683	977.4

## Sheet: Proportions EVs Visit 1
Lipid averages by patient category
		Cer (1), n=5						Cer (2), n=3				SM (1), n=6							SM (2), n=5
		Cer 18:1;O2/16:0	Cer 18:1;O2/18:0	Cer 18:1;O2/20:0	Cer 18:1;O2/22:0	Cer 18:1;O2/24:0		Cer 18:1;O2/20:1	Cer 18:1;O2/22:1	Cer 18:1;O2/24:1		SM 32:1;O2	SM 34:1;O2	SM 36:1;O2	SM 38:1;O2	SM 40:1;O2	SM 42:1;O2		SM 34:2;O2	SM 36:2;O2	SM 38:2;O2	SM 40:2;O2	SM 42:2;O2
Sensitive	n=10	5.71011	4.74219	2.36746	23.2622	56.4274		0.266848	0.33222	27.173		299.657	1610.47	598.366	700.538	1258.61	583.488		332.428	170.236	99.5938	987.093	1948.29
Intermediate	n=10	5.82662	4.96662	2.82312	26.2648	62.2282		0.148691	0.515619	33.9894		189.363	1253.93	624.956	651.771	1334.38	552.57		278.821	192.322	100.209	806.406	1995.03
Resistant	n=7	7.19741	4.63238	3.23575	35.883	94.4825		0.257092	0.596905	38.4737		282.311	1401.71	716.4	1030.24	2025.18	765.784		442.378	163.153	123.126	1196.73	2893.53
	SUM	18.7341	14.3412	8.42633	85.41	213.138		0.672631	1.44474	99.6361		771.33	4266.11	1939.72	2382.55	4618.17	1901.84		1053.63	525.71	322.93	2990.23	6836.85
PROPORTIONS
Sensitive	n=10	30.4797	33.0669	28.096	27.2359	26.4746		39.6722	22.9951	27.2722		38.8494	37.7504	30.848	29.4029	27.2535	30.6801		31.5508	32.382	30.8407	33.0107	28.4969
Intermediate	n=10	31.1016	34.6318	33.5035	30.7514	29.1962		22.1059	35.6893	34.1135		24.5501	29.3927	32.2188	27.356	28.8941	29.0545		26.463	36.5832	31.0313	26.9681	29.1805
Resistant	n=7	38.4187	32.3012	38.4005	42.0127	44.3293		38.2219	41.3156	38.6142		36.6005	32.8569	36.9331	43.2411	43.8525	40.2654		41.9862	31.0348	38.1279	40.0213	42.3226

## Sheet: Sphingo EVs suivi
Concentration nmol/L
ID	Cer 18:1;O2/16:0	Cer 18:1;O2/18:0	Cer 18:1;O2/20:0	Cer 18:1;O2/22:0	Cer 18:1;O2/24:0	Cer 18:1;O2/20:1	Cer 18:1;O2/22:1	Cer 18:1;O2/24:1	DihydroCer 18:0;O2/24:0	DihydroCer 18:0;O2/24:1	HexCer 18:1;O2/16:0	HexCer 18:1;O2/24:0	HexCer 18:1;O2/24:1	Hex2Cer 18:1;O2/16:0	Hex2Cer 18:1;O2/24:0	Hex2Cer 18:1;O2/24:1	SM 32:1;O2	SM 34:1;O2	SM 36:1;O2	SM 38:1;O2	SM 40:1;O2	SM 42:1;O2	SM 34:2;O2	SM 36:2;O2	SM 38:2;O2	SM 40:2;O2	SM 42:2;O2
#072,1	2.5575	1.476	0.54	8.784	23.91	0.069	0.078	8.574	0	0.453	2.7135	1.533	9.404	23.905	2.672	3.167	108.79	596.758	456.918	567.756	1150.81	473.587	82.306	45.1125	40.461	548.849	1127.49
#072,2	8.355	2.46	1.653	31.011	76.803	0.072	0.264	21.573	1.335	0.858	2.9085	2.9259	10.284	21.767	3.95	3.121	342.159	965.114	549.216	1134.1	2632.66	1244.68	289.9	85.5915	71.9955	1294.19	2255.52
#072,3	3.7575	2.34	1.602	9.294	45.633	0.064548	0.184548	7.788	0	0.084	0.1845	0.5631	4.824	24.171	2.743	1.536	98.7925	548.562	424.838	274	838.192	511.409	91.312	56.103	35.616	289.947	653.185
#072,4	17.6775	7.29	1.587	12.285	15.195	0.087	0.45	17.577	0	0.654	4.8765	1.362	13.976	31.618	1.532	3.687	108.839	597.137	237.464	142.836	334.553	132.456	90.016	57.5055	26.676	342.426	674.575
#056,1	3.7875	2.682	0.627	12.459	29.793	0.096	0.084	9.12	0.8265	0.708	3.4335	2.4186	8.844	12.851	1.487	1.762	154.28	807.498	479.742	432.702	1098.05	506.715	226.106	105.066	64.08	804.538	1424.56
#056,2	6.2475	3.198	2.265	25.533	47.856	0.057	0.147	20.121	1.293	1.422	3.3105	2.5023	9.464	7.46	0.998	1.468	357.457	933.612	512.158	664.731	1373.67	522.012	540.082	123.447	94.419	1316.55	2057.37
#056,3	3.2775	3.18	0.732	8.121	19.326	0.054	0.018	6.258	0.603	0.519	3.2955	1.4787	5.652	5.584	0.743	0.793	92.8175	466.196	256.812	220.695	598.538	317.068	120.714	49.1325	33.1665	368.585	610.585
#056,4	9.225	3.066	2.127	40.878	76.53	0.081	0.366	24.456	2.229	1.7775	7.1325	4.3911	18.94	16.164	1.647	3.161	496.63	1272.82	581.802	864.875	1996.36	805.42	638.24	107.028	84.849	1463.17	2255.51
#029,1	11.01	2.994	1.386	13.683	34.179	0.072	0.066	10.68	0.4185	0.477	7.8345	2.9307	13.644	11.245	0.412	0.815	116.591	828.384	416.33	226.228	601.8	355.303	186.716	92.172	33.9495	312.683	625.28
#029,2	3.2025	2.994	1.365	18.456	41.739	0.096	0.057	13.539	0.9045	0.8925	1.818	2.454	6.972	7.819	1.634	1.575	115.168	676.243	459.222	377.04	923.053	430.45	142.324	81.12	56.0925	529.683	977.4
#029,3	4.995	3.348	1.098	14.61	29.637	0.156	0.174	10.86	0.453	0.6165	1.3395	1.6962	5.4	6.772	0.789	0.836	93.945	480.194	304.992	205.515	455.124	209.624	88.596	53.388	37.1415	305.256	498.11
#029,4	4.545	2.376	1.026	14.769	30.789	0.152326	0.051	9.213	0.7215	0.5325	1.9605	2.4186	5.964	7.377	1.014	1.462	113.695	651.031	351.002	279.925	640.638	315.333	104.112	66.585	39.117	408.478	672.895
#017,1	6.615	8.22	2.622	26.652	59.754	0.123	0.273	36.834	1.1685	2.691	3.678	1.9887	15.324	12.902	0.852	2.547	186.363	957.37	939.336	504.5	1225.24	516.552	332.524	163.511	82.2945	844.34	2301.36
#017,2	6.465	6.444	2.769	20.076	29.994	0.075	0.306	24.735	1.26	2.0775	2.121	1.2918	10.156	6.242	0.82	1.526	109.252	703.982	758.334	290.654	651.727	230.524	186.64	127.285	55.38	424.291	1237.43
#017,3	7.8975	8.37	3.336	35.553	62.898	0.108	0.675	36.447	1.6875	2.346	3.4035	2.1135	15.656	7.31	1.134	2.119	259.089	907.694	683.5	502.251	1084.19	404.204	300.348	135.951	68.502	810.061	1703.9
#017,4	6.285	8.004	2.802	21.507	35.586	0.09	0.354	23.376	1.188	1.599	2.124	1.2741	9.592	5.291	1.002	1.67	112.793	652.98	709.354	330.74	791.312	284.631	173.132	117.632	59.1825	506.52	1243.76
#027,1	8.31	4.242	2.481	24.588	64.5	0.078	0.156	27.936	1.455	2.5305	4.977	4.6347	25.96	20.948	1.57	3.422	395.603	1358.88	1089.53	1131.42	2433.21	1141.82	400.824	175.79	134.226	1684.41	3140.79
#027,2	5.9625	1.926	2.19	26.382	60.57	0.084	0.345	24.447	1.1235	2.0955	3.6825	2.8797	13.036	10.151	0.815	1.628	514.038	1189.82	660.426	1049.14	2311.22	942.587	486.596	157.671	108.566	1619.48	2588.97
#027,3	3.9675	1.698	1.293	14.655	36.129	0.072	0.09	10.554	0.8625	0.759	1.7475	1.701	6.984	7.906	0.837	1.333	184.542	629.007	430.03	485.084	1068.76	503.125	176.936	83.178	60.54	683.886	1052.44
A027,4	2.8875	2.67	1.506	14.196	32.211	0.12	0.171	15.615	0.9075	0.8385	2.031	2.3133	9.4	7.63	0.928	1.172	239.471	822.659	632.962	729.328	1439.41	593.275	237.756	110.643	89.8875	1070.15	1775.33
#041,1	3.54	2.526	1.485	18.045	53.628	0.081	0.15	18.33	0.9975	1.1235	1.6155	2.5773	9.588	10.765	1.088	2.334	307.248	874.353	484.588	658.167	1752.73	871.005	362.738	98.97	62.835	1062.77	2033.65
#041,2	3.9525	2.346	0.987	13.533	28.416	0.057	0.096	10.656	0.369	0.6465	0.915	1.3269	4.392	4.231	0.772	0.638	174.255	586.378	361.352	381.043	962.545	489.964	186.128	75.945	45.7845	645.701	1014.32
#041,3	12.3525	3.732	2.559	42.327	91.932	0.111	0.609	47.262	1.824	3.1635	3.0765	3.2484	16.968	6.778	0.805	1.664	763.33	1199.89	644.398	1103.32	2593.98	1029.22	854.662	130.269	105.415	2102.71	3866.82
#041,4	11.43	6.066	3.276	46.74	114.186	0.117	0.579	49.11	1.8795	4.011	3.2835	5.4687	24.136	14.357	1.516	5.134	842.648	1449.1	710.436	1345.73	3239.45	1603.73	947.766	153.446	100.981	2427.37	4202.86
#091,1	6.045	3.816	2.145	13.254	34.812	0.108	0.129	17.502	0.8865	0.9645	1.932	1.626	7.34	11.309	0.767	2.334	214.688	554.05	437.084	351.325	636.264	351.672	174.442	68.952	43.2405	524.86	917.95
#091,2	4.665	3.342	1.362	15.678	39.93	0.087	0.153	18.228	0.465	1.098	2.034	1.6521	7.744	7.276	0.59	1.142	302.902	712.418	473.254	499.853	1048.85	474.051	248.336	81.198	49.473	761.488	1359.88
#091,3	7.8075	4.224	2.055	22.434	55.695	0.054	0.3	22.674	1.1355	1.5915	2.784	2.4225	11.6	10.296	1.366	2.35	354.345	777.098	504.09	604.826	1334.64	593.452	240.638	75.2415	52.14	826.511	1623.24
#091,4	4.17	1.458	0.675	8.868	28.149	0.063	0.129	14.205	0.3	0.9195	2.1375	2.5584	9.82	7.232	0.892	1.651	223.718	650.507	388.34	411.721	867.336	429.705	142.524	53.7435	37.803	604.828	1091.65
#044,1	10.8075	5.508	2.928	39.576	103.914	0.141	0.411	46.413	1.6845	3.6285	6.879	6.7269	34.568	21.106	1.245	4.785	1273.82	1805.3	1683.31	2397.05	4775.35	2554.93	1124.5	284.947	219.703	3327.68	5890.34
#044,2	4.83	4.53	1.851	17.259	44.079	0.075	0.18	17.715	0.354	0.891	2.295	2.4933	11.268	10.53	1.71	2.473	309.256	885.48	691.646	796.364	1629.52	745.764	254.672	128.498	78.8385	1033.42	1701.66
#044,3	2.85	2.082	1.245	14.94	38.472	0.081	0.108	10.56	0.0825	0.4305	1.3395	1.9311	6.392	8.092	0.959	1.161	195.507	640.027	494.306	567.654	1181.16	527.544	177.8	94.4745	61.9695	730.842	1009.85
#044,4	4.5675	2.04	1.473	22.704	65.592	0.066	0.18	16.575	1.0755	0.7425	2.331	2.8329	10.18	9.67	0.882	1.37	324.64	920.247	647.154	958.764	1850.98	756.228	301.066	115.593	90.564	1307.84	1749.75
#043,1	9.795	5.52	3.345	24.561	44.76	0.069	0.375	29.679	1.233	2.2365	5.016	4.4778	27.068	20.645	1.041	5.258	391.531	1230.5	568.018	733.061	1845.77	927.834	342.312	99.9015	65.619	1234.37	2998.19
#043,2	6.855	4.482	2.25	15.519	38.454	0.06	0.204	20.427	1.182	2.2785	2.8125	3.0825	12.988	7.386	0.615	1.799	313.005	770.874	403.186	548.232	1208.11	555.758	273.542	80.661	58.383	988.323	1953.01
#043,3	10.8525	4.92	3.06	29.313	63.462	0.063	0.519	30.204	2.3085	3.051	3.462	4.4661	16.776	7.818	1.069	1.705	609.28	906.817	524.032	832.037	1957.97	902.432	518.23	103.999	77.0985	1452.64	2758.84
#043,4	9.4425	5.004	3.222	28.614	57.333	0.093	0.645	38.211	0.8865	2.8635	2.82	3.4869	19.864	8.809	1.086	2.985	769.747	1258.2	565.998	977.111	2079.85	891.431	605.972	128.903	93.012	1868	3469.62

## Sheet: TG EVs screening
Concentration nmol/L
ID	TG 38:0	TG 44:0	TG 44:1	TG 44:2	TG 46:0	TG 46:1	TG 46:3	TG 48:0	TG 48:1	TG 48:2	TG 48:4	TG 48:5	TG 48:6	TG 48:7	TG 50:0	TG 50:1	TG 50:2	TG 50:7	TG 52:0	TG 52:1	TG 52:2	TG 52:3	TG 52:4	TG 54:0	TG 54:2	TG 54:3	TG 54:4	TG 54:6	TG 56:0	TG 56:1	TG 56:2	TG 56:3	TG 58:1	TG 58:2	TG 60:1	TG 60:2	TG 60:5	TG 62:0	TG 64:0	TG 64:2	TG 64:3	TG 64:5	TG 66:2	TG 66:4
#087	8925.63	5338.61	10472.2	913.25	5747.58	13756.7	4184.22	1134.95	16562.7	20086.4	5040.72	4017.39	94.47	206.95	631.18	24981.6	39817.1	103.04	624.43	17550	55951.3	44663.1	29111.8	363.25	11882.6	14604.1	13372.5	11131.2	225.68	1699.13	2244.69	1699.13	429.74	1079.92	103.07	321.51	36.82	7.91	2.79	9.43	9.98	6.15	2.88	2.84
#137	390.94	926.01	1017.24	31.08	2699.11	2379.45	429.5	1203.19	5102.78	3855.34	478.03	2911.27	93.2	126.76	1322.92	11554.1	21070.2	19.82	891.29	5759.04	41885.5	40027.3	21542.3	464.83	4707.86	9961.75	8876.89	8262.97	304.64	767.89	620.09	767.89	282.75	350.96	73.83	136.48	19.47	6.08	3.84	10.93	3.47	4.58	3.74	3.88
#139	401.13	833.95	1163.57	46.57	2258.25	2526.7	613.31	1335.76	5722.84	8625.59	760.18	2084.92	200	134.77	2537.25	12735.6	25797.6	26.23	2495.1	11856.9	56014.4	52778.4	28331.4	951.53	9582.35	13297.9	11583.1	12168.7	358.41	1109.04	892.93	1109.04	348.62	434.38	94.45	163.1	16.93	14.93	3.27	4.27	5.45	2.74	4.3	2.68
#105	326.56	719	1411.16	75.49	1385.73	3452.05	1030.63	590.35	8312.96	11425.8	1804.3	6250.74	45.83	245.75	1865.19	22970.1	41869.7	64.67	4463.82	36929.6	101678	98726.9	66780.1	819.14	16552.2	25208.3	24422.9	25253.3	276.6	1028.74	2157.91	1028.74	476.97	185.79	76.21	295.38	17.07	8.78	2.36	9.34	10.09	2.82	1.93	6.3
#190	1757.34	2656.47	5312.26	305.06	4541.01	8679.73	2301.29	1029.17	16042.8	6881.79	2710.92	8205.52	96.41	359.57	695.43	27588.9	44729.8	121.11	553.2	21349.4	69231.8	56118.9	33715.4	435.88	13283.7	15457.5	13181.8	12067.5	205.32	1271.58	1884.74	1271.58	343	620.1	77.17	207.83	25.69	11.12	3.31	8.18	10.54	4.23	2.14	3.5
#193	1316.5	2393.69	2172.93	26.35	5631.64	5560.32	220.19	1796.7	6288.25	1826.16	70.34	369.83	24.24	75.47	1507.78	6567.19	7586.17	3.43	679.04	4116.71	13249.5	3502.85	1019.71	491.11	4673.75	9207.02	1970.32	365.05	294.16	1171.15	1167.65	1171.15	362.09	623.93	140.13	245.85	6.48	9.12	2.74	12.77	9.3	2.31	3.99	3.3
#159	497.01	1513.27	1478.25	45.35	5008.51	3485.7	500.96	2534.21	6946.91	6234.52	555.96	1317.98	37.22	86.94	2821.7	11366.4	15483.4	5.73	1670.57	6027.8	23817	21113.8	13526.1	708.15	3818.12	7255.55	5939.71	4714.96	362.44	1119.24	816.81	1119.24	387.55	419.2	115.96	165.52	15.43	7.88	4.24	11.66	15.92	3.36	5.21	7.62
#160	423.6	787.63	1954.22	90.24	1657.48	3883.18	1285.54	724.12	8356.98	1406.19	1891.86	8585.68	48.83	298.04	793.9	24522.1	45424.5	22.56	453.96	23591.1	95575.2	90102.6	58288.4	228.89	24192	29219.6	27514	17882.7	209.85	910.01	2304.37	910.01	290.66	486.18	73.25	206.33	26.56	5.2	3.57	9.65	9.27	2.48	1.55	3.42
#206	541.51	5041.29	2672.26	13.5	11800.9	11182.2	106.56	2329.06	26090.1	168.6	17.3	1349.2	14.86	45.57	2944.41	40322.9	34861.6	0.64	1394.64	28916.8	52003.4	9444.46	986.64	598.93	14073.9	7406.58	872.03	545.25	119.65	1574.49	1321.96	1574.49	349.79	608.13	87.5	267.27	3.79	1.48	1.56	5.81	2.65	0.75	1.57	1.18

## Sheet: TG EVs Visit 1
Concentration nmol/L
ID	TG 38:0	TG 44:0	TG 44:1	TG 44:2	TG 46:0	TG 46:1	TG 46:3	TG 48:0	TG 48:1	TG 48:2	TG 48:4	TG 48:5	TG 48:6	TG 48:7	TG 50:0	TG 50:1	TG 50:2	TG 50:7	TG 52:0	TG 52:1	TG 52:2	TG 52:3	TG 52:4	TG 54:0	TG 54:2	TG 54:3	TG 54:4	TG 54:6	TG 56:0	TG 56:1	TG 56:2	TG 56:3	TG 58:1	TG 58:2	TG 60:1	TG 60:2	TG 60:5	TG 62:0	TG 64:0	TG 64:2	TG 64:3	TG 64:5	TG 66:2	TG 66:4
#H2	922.933	2291.36	2588.12	147.296	5173.1	4469.97	1132.92	2132.6	6776.69	8243.4	992.934	1912.75	96.8733	33.04	2743.14	10602.8	15847.9	23.714	1687.92	7687.25	30208.1	25168.5	14543.2	830.727	7905.05	13070.8	10248.5	5319.3	436.993	2443.97	1974.7	2443.97	888.207	1380.53	270.407	612.054	35.8173	16.5693	1.08567	20.307	10.624	1.55433	2.67533	1.832
#H7	514.591	1327.12	1620.76	110.809	3092.11	2671.58	975.307	1567.99	4315.65	6455.72	910.948	2242.97	106.797	46.7867	2944	10141.7	17493.3	4.66933	2186.96	12702.1	38290.4	40121.3	25032.2	899.425	15114.5	19279.5	19077.9	10461	426.686	2202.22	1826.82	2202.22	691.014	1044.85	189.865	337.407	20.8887	9.38133	1.586	10.013	3.48933	4.04367	0.981333	2.773
#H6	1157.07	6731.81	3092.14	21.358	16407.9	8374.35	134.8	4477.91	16987.2	2121.4	24.5547	826.181	14.37	151.89	2833.3	23162.7	15581.4	3.107	1719.75	14449.6	23468.6	4477.49	1303.07	714.42	5059.58	3815.41	1105.43	175.205	188.859	1528.68	703.437	1528.68	434.223	459.797	108.383	115.051	5.13867	5.746	1.38733	4.97167	6.61867	2.03733	0.516667	1.532
#H8	650.008	1825.66	1680.03	55.893	4642.38	3486.59	493.714	1958.11	5793.66	6180.44	353.922	1484.78	11.0267	20.2267	2229.31	9002.22	12476.7	3.297	1389.34	7481.52	26801.2	23579.6	12830.9	519.313	5355.96	7887.64	6683.79	3009.03	226.765	874.883	738.131	874.883	245.39	386.418	60.2163	72.5153	14.669	6.31267	2.68867	11.3793	8.05233	1.24867	1.60467	3.28767
#064	1202.64	1653.44	2447.14	149.335	2989.69	3670.37	1176.42	1033.06	6489.64	1469.92	1466.86	908.105	310.88	122.867	629.438	16999.5	25927.8	32.2587	363.407	28933.4	53991.4	51593.3	33105.1	977.53	26684	22734.9	19243.8	12325.7	403.037	5340.12	2618.2	5340.12	1002.98	1227.53	169.281	509.358	20.0423	13.2133	1.58433	7.259	4.35467	2.81267	1.345	2.04733
#087	3583.13	2587.03	5444.51	409.365	4378.54	7715.18	2663.58	1852.54	9219.11	10583.7	3976.24	4112.91	74.17	150.563	2791.22	12832.3	26291.7	76.5247	1572.52	12211.9	27000.1	40871.5	27441.5	394.089	9516.27	11806	13029.1	9805.81	285.44	952.082	1368.84	952.082	377.672	609.458	86.843	227.166	17.1597	8.10933	0.355667	10.5883	7.297	3.57433	1.53667	1.27167
#137	497.411	1336.36	1890.71	75.54	3369.11	3885.03	960.652	1635.78	7399.22	11220.2	1281.04	4124.06	53.0433	179.457	2423.62	13574.6	25628.4	21.2873	1322.33	9644.17	50943.1	48300.8	29086.5	596.046	7615.76	13647.7	12451.2	9188.38	321.38	1093.46	1097.62	1093.46	295.287	505.597	142.983	161.431	25.4147	1.982	1.92033	14.1957	12.445	4.433	6.98967	6.63867
#139	2566.95	3340.66	4323.14	229.138	4435.97	6541.02	1874.97	1146.59	11016.6	16673	2150.64	4014.11	21.5533	137.25	826.675	19265.3	37448	58.23	2965.77	18415.1	69410.8	61402.7	35134	1143.77	14777.5	16378.1	14290.7	11052.1	210.662	906.51	950.652	906.51	321.149	180.661	80.7377	125.417	16.2167	8.30733	2.634	7.53667	6.909	2.679	2.12133	3.529
#079	223.968	976.554	1269.63	19.0892	2341.51	2475.64	459.442	1446.51	4853.94	1293	340.937	2879.12	59.0833	108.487	3520.98	16392.9	26347.8	0.584333	2696.26	17756.6	67084.2	53914.4	25089.4	854.328	19557.8	25877.9	17996.1	4396.89	267.729	1324.33	2170.58	1324.33	395.041	891.452	120.558	288.508	8.64467	14.0817	2.71467	15.8943	8.24267	1.71	5.55033	2.866
#105	463.435	653.665	2073.34	233.27	1071.02	4574.59	2259.28	424.977	9123.19	5377.98	4086.61	12749.2	190.823	1072.71	3375.48	9431.92	50087.2	209.554	4468.98	26259.3	35138.1	106395	83911.2	909.285	10452.4	21792.4	33835.4	33870.7	154.534	1322.12	1440.5	1322.12	297.057	642.451	38.0797	136.48	16.57	4.47967	1.17467	6.44233	2.74733	4.77933	1.067	2.23933
#190	9673.91	4684.34	11161.8	1170.13	3355.9	14643	5330.44	722.12	21065.3	20038.1	6348.09	6777.63	26.88	183.01	590.907	30853.6	55097.8	837.24	1802.7	23742.4	81268.5	67907.2	43296.9	1011.52	20924.8	18645	16378.9	20483.1	268.879	1772.92	2980.33	1772.92	439.631	1030.97	98.5207	325.548	27.3467	6.586	2.24567	7.441	12.7737	5.98533	2.631	2.57967
#193	281.212	1046.99	1083.36	19.1814	2281.27	2408.93	441.546	1129.69	3583.29	6871.67	555.613	1846.34	38.1367	56.03	2830.85	9622.82	12327.3	1.609	903.707	11722.9	39447.2	5937.32	21875.8	507.081	6701.75	11913.3	2994.3	6227.82	240.473	835.284	590.958	835.284	253.962	385.539	59.0423	128.276	12.8017	5.304	3.188	10.2383	7.55833	2.52133	3.97367	4.084
#048	784.572	1710.36	4819.51	222.528	2172.66	7186.44	3464.9	545.805	9449.35	7941.84	3415.47	4036.74	51.0767	17.84	512.812	13543.6	37265.8	4.523	1892.37	22224.4	70218.6	61812.2	39259	818.355	46879.2	76097.1	60205.5	22536.6	221.584	6888.74	11242.4	6888.74	3464.66	10020.1	669.458	4328.25	11.1523	22.9393	3.03567	45.9107	26.6933	3.14567	6.709	4.183
#159	322.683	946.737	1091.03	27.7854	2682.38	2745.76	533.465	1396.53	5636.15	5959.49	772.074	1593.42	19.37	19.1933	1484.98	9860.86	22024.7	10.3527	1075.2	5071.16	38876	33931	19642	672.028	5558.99	10826.6	9332.52	6126.83	401.555	994.145	893.053	994.145	348.664	448.866	107.039	167.604	18.3793	12.813	5.264	15.469	11.626	3.82333	4.511	6.00567
#206	427.04	1079.77	1714.83	67.1632	2197.25	3989.48	899.529	935.773	7926.09	5051.79	1305.36	5210.11	65.6233	52.32	694.956	19954.8	31313.1	78.294	720.253	17680.2	70377.4	57032.6	31042	518.557	23739.1	29009.2	22704.5	14328.1	361.925	2062.2	3229.42	2062.2	545.233	1042.03	121.687	439.868	47.6637	4.894	0.861	12.2977	14.2653	6.00133	4.17967	4.77133

## Sheet: Sphingo plasma Visit 1
Concentration nmol/L
ID	Cer 18:1;O2/16:0	Cer 18:1;O2/18:0	Cer 18:1;O2/20:0	Cer 18:1;O2/22:0	Cer 18:1;O2/24:0	Cer 18:1;O2/20:1	Cer 18:1;O2/22:1	Cer 18:1;O2/24:1	DihydroCer 18:0;O2/24:0	DihydroCer 18:0;O2/24:1	HexCer 18:1;O2/16:0	HexCer 18:1;O2/24:0	HexCer 18:1;O2/24:1	Hex2Cer 18:1;O2/16:0	Hex2Cer 18:1;O2/24:0	Hex2Cer 18:1;O2/24:1	SM 32:1;O2	SM 34:1;O2	SM 36:1;O2	SM 38:1;O2	SM 40:1;O2	SM 42:1;O2	SM 34:2;O2	SM 36:2;O2	SM 38:2;O2	SM 40:2;O2	SM 42:2;O2
#H2	72.81	92.33	84.54	1219.2	3682.95	0.92	23.13	1332.23	450.99	251.08	420.57	3708.8	3231.43	4375.08	632.87	2307.84	25866.4	68004.2	26720.2	70122.4	170719	103395	26866.7	7592.94	7097.6	88776.8	228062
#H3	101.15	164.72	122.6	1943.43	5374.07	0.71	46.54	3433.54	242.46	274.83	450.45	5135.43	5349.7	4312.77	261.64	2553.32	35582.3	79139.9	33513.2	78713.4	171979	116955	45377.9	9994.04	9283.17	117639	338769
#H5	69.56	142.76	126.3	2004.11	6806.06	1.62	43.8	2496.25	247.17	147.83	327.2	3244.54	2538.97	3581.99	215.47	2096.22	40724	70005.4	29308.1	89204.9	212547	140554	38205.2	8326.6	8034.84	112539	270488
#067	103.92	282.34	167.77	2281.68	5796.34	0.48	43.82	4814.38	159.75	260.56	315.87	2141.43	3374.47	1728.39	73.77	841.93	38718.5	71930.1	41848.9	91252.3	191459	118631	51518.6	13802.4	10177.6	126639	357519
#103	85.68	265.74	248.4	3296.76	9281.34	0.38	81.44	4496.15	502.75	754.53	171.92	1730.77	1451.91	697.55	37.56	481.45	38480.3	58932.5	32747.9	89864.6	212609	106580	43689.8	10442.8	7340.21	102574	268692
#125	81.79	100.81	111.69	1855.17	5558.76	1.31	22.94	2747.27	99.2	163.09	195.92	2416.65	2369.5	3732.81	213.96	2095.04	32479.2	68091.4	20406.8	92065.1	220465	143499	32985.4	5542.76	5937.89	108581	321855
#060	113.37	134.34	62.83	898.02	1968.53	2.64	15.35	1717.21	32.02	120.41	485.52	1801.35	1485.77	2064.71	394.67	1027.24	11175.9	66683.5	32076.3	36820.6	79928.8	44175.9	18792.2	8181.81	5622.89	42474.8	139304
#063	116.41	264.91	172.32	2584.48	4932.35	1.8	51.05	3339.58	189	181.84	365	2838.72	1930.09	2726.66	615.89	1311.51	21748.5	79552.4	53519.2	62703.5	110024	44832.2	32153.9	13940.5	9527.08	61364.4	141508
#084	148.22	197.93	135	1165.7	2573.69	3.17	36.08	2901.18	64.89	166.73	318.51	1133.71	1494.9	2374.63	410.76	1226.71	9084.19	61072.9	37908.2	31900.3	60735.7	24500.6	17443.2	10758.4	6923.64	36708.2	132472
#190	69.96	246.47	165.03	2128.49	5615.23	0.28	42.84	3545.84	172.69	318.62	286.32	2518.11	2377.11	1337.66	165.31	723.42	34155.6	60613	35293.2	77878.1	196517	117842	47418.5	12447.4	9146.97	110146	313537
#193	81.8	146.15	133.89	1647.16	5235.07	4.95	22.09	2627.76	162.17	179.85	392.61	4132.98	2944.4	3163.29	476.68	1600.03	28002.5	67007.9	30395.1	81378.8	191233	129883	37339.3	8080.76	9132.2	110231	296878
#206	140.48	249.47	227.86	2544.71	6761.88	1.81	63.07	6209.5	290.81	580.44	762.09	2156.42	3786.55	2142.47	120.49	1913.08	25070.6	74238.9	28674.3	69608.6	158999	114511	34768.2	8098.2	6913.39	88869.8	375533
#160	99.76	121.99	99.72	1488.86	3683.31	2.45	30.77	1775.27	137.68	200.19	348.02	1994.54	1208.43	2569.28	519.9	1087.39	16396.2	67335	31421.3	49815.5	118730	53343.9	27975.5	9773.97	7027.77	57889.3	133706
#159	123.45	64.2	33.78	545.76	1829.64	2.34	3.24	615.66	54	64.86	109.2	156.162	654.4	332.84	30.38	112.28	21402.7	30530.6	23282.1	38806.8	97301.7	59334.2	21478.2	3582.99	3414.99	43976.9	109610

## Sheet: Sphingo plasma Scree
Concentration nmol/L
ID	Cer 18:1;O2/16:0	Cer 18:1;O2/18:0	Cer 18:1;O2/20:0	Cer 18:1;O2/22:0	Cer 18:1;O2/24:0	Cer 18:1;O2/20:1	Cer 18:1;O2/22:1	Cer 18:1;O2/24:1	DihydroCer 18:0;O2/24:0	DihydroCer 18:0;O2/24:1	HexCer 18:1;O2/16:0	HexCer 18:1;O2/24:0	HexCer 18:1;O2/24:1	Hex2Cer 18:1;O2/16:0	Hex2Cer 18:1;O2/24:0	Hex2Cer 18:1;O2/24:1	SM 32:1;O2	SM 34:1;O2	SM 36:1;O2	SM 38:1;O2	SM 40:1;O2	SM 42:1;O2	SM 34:2;O2	SM 36:2;O2	SM 38:2;O2	SM 40:2;O2	SM 42:2;O2
#087	67.3825	153.746	114.586	1168.84	2733.49	0.7299	15.466	1959.39	89.1064	141.364	233.316	1745.49	2253.63	1923.44	127.4	984.031	15852.3	74657.1	33210.3	60170.5	133467	72733.3	22212.6	8040.79	5147.78	66803.5	267503
#137	69.4845	137.681	129.296	1620.41	4327.92	2.992	14.9668	2140.32	299.649	192.083	257.68	2490.03	1992.63	1545.23	268.41	1444.89	27635.2	102765	44127	86975.2	191157	107104	38020.5	13508.2	8373.64	104478	276805
#139	113.311	156.158	129.779	1771.31	3622.14	0.2866	44.2236	2161.36	165.715	191.518	412.349	2143.01	1758.01	1701.61	272.653	929.495	25142.5	79186.7	41346.3	72446.1	146723	68131.1	32732.8	12505.5	6941.9	83068.8	187760
#105	77.0654	224.331	221.913	2833.35	5371.11	5.175	36.756	4176.42	340.005	508.587	191.045	2737.52	2381.64	1427.16	315.367	1198.31	27659.3	92135.5	58135.8	96300.1	201802	99683.6	44275.8	16583.5	8427.62	108805	308912
#190	92.6412	134.146	118.214	2399.94	5427.97	0.1325	29.4684	2918.31	322.527	264.993	299.528	2422.73	1858.44	1616.5	216.359	926.404	30277.9	91134.5	44607.2	82498.6	197487	99817.9	42973.4	13998.7	7877.57	101936	258945
#063	89.5922	182.509	243.971	2112.91	4156.93	3.0864	54.7868	2981.62	111.25	236.733	291.288	2169.47	2272.48	2434.35	200.494	1298.34	16659.9	69109.4	37193.8	58682.1	121350	59120.8	27729.6	11357.5	6765.75	67016.7	180829
#159	74.2124	192.458	116.535	1569.53	4204.96	0.0702	28.6504	1753.92	170.01	167.627	346.451	2717.51	2723.89	2881.95	329.218	1618	25679.7	81268.3	31353.9	65895.8	156181	88455.3	31634.2	7881.38	5408.91	79251.9	198182
#160	105.344	151.334	132.994	2009.2	4131.74	0.6568	59.5956	2415.65	279.424	393.887	279.467	2334.47	1926.9	2251.72	301.578	1225.14	17629.4	81815.6	35405.3	55097.3	150050	77687.4	30590.7	11427.9	5601.62	69663.5	184749
#206	91.6746	203.643	160.978	2071.28	4559.56	3.4834	19.7072	2832.26	264.775	309.048	493.853	1791.85	2099.68	1836.33	604.163	1465.55	16959.6	80298.5	27923.3	54650.8	129883	82865.5	22190.7	7341.13	4730.6	61635.3	202372

## Sheet: Apoproteins EVs SEC
Analysis of Apoproteins in EVs after SEC at visit 1
Apolipoproteins (µg/mL)
ID	ApoA-I	ApoA-II	ApoB100	ApoC-I	ApoC-II	ApoC-III	ApoE
#029	4.63971	0.029583	-	0.021612	-	-	0.11542
#056	4.42206	0.0924576	15.7372	0.140454	-	-	0.907209
#072	4.89412	0.136173	-	-	-	-	0.139786
#017	4.00742	0.0521731	-	0.0186404	-	-	0.407016
#027	4.52144	0.0604499	-	0.0904248	-	-	0.655402
#041	3.93927	-	-	-	-	-	0.204429
#091	4.43173	-	15.6827	0.025846	-	-	0.394985
#044	4.40105	-	-	0.0012916	-	-	0.177406
#043	4.16519	-	15.6692	-	-	-	0.321639

[truncated: 2 more sheets: Apoproteins EVs SEC+GS, EV-sphingo score]
